# Supplementary material for: Association Between Consumption of Energy and Sports Drinks with Oral Health: A Systematic Review
Source: Dent J (Basel). 2026 Jun 10;14(6):359. doi: 10.3390/dj14060359 (PMC13297814; doi:10.3390/dj14060359)
Supplement: Supplementary file 1 [file dentistry-14-00359-s001.zip]

Archive with 1 entries (1 files):
- dentistry-4281202-supplementary.pdf
